# Supplementary material for: Reducing interrogative suggestibility: The role of self-affirmation and positive feedback
Source: PLoS One. 2020 Jul 21;15(7):e0236088. doi: 10.1371/journal.pone.0236088 (PMC7373291; doi:10.1371/journal.pone.0236088)
Supplement: S1 File — Raw data file. (CSV) [file pone.0236088.s001.csv]

Number	alias	Age	Gender	Group	Yield	Shift	Independence_of_judgements	Memory_confidence
1	1	21	1	3	7	7	9	53
2	2	21	1	4	1	1	13	66
3	3	20	1	2	6	3	15	22
4	4	58	2	1	2	1	13	86
5	5	24	1	3	5	4	14	62
6	6	56	2	4	4	2	12	16
7	7	24	1	2	6	9	23	61
8	8	24	2	1	1	2	19	86
9	9	22	2	3	8	7	25	89
10	10	23	2	4	11	5	18	85
11	11	23	2	2	4	1	22	86
12	12	50	1	1	2	1	11	28
13	13	56	1	3	8	4	18	81
14	14	48	1	4	6	9	22	74
15	15	22	2	2	8	0	21	87
16	16	22	1	1	7	3	18	90
17	17	24	2	3	6	0	18	75
18	18	23	2	4	3	1	21	68
19	19	25	2	2	7	6	15	59
20	20	25	2	1	2	4	18	44
22	22	20	1	4	2	5	17	66
23	23	19	2	2	4	0	21	72
24	24	19	1	3	6	5	15	76
25	25	20	1	1	3	6	24	95
26	26	19	1	4	10	3	17	88
27	27	19	1	2	5	6	22	96
28	28	20	1	3	6	1	19	45
29	29	20	1	1	10	8	22	76
30	30	15	1	4	5	7	16	50
31	31	69	2	2	12	15	21	80
32	32	20	1	3	3	2	23	91
33	33	18	2	1	10	10	20	40
34	34	16	2	4	8	3	15	35
35	35	19	1	2	5	9	20	86
36	36	19	1	3	3	2	13	90
37	37	23	1	1	5	6	24	99
38	38	19	2	4	14	9	16	64
39	39	24	1	2	4	5	11	68
40	40	22	1	3	7	9	21	68
41	41	21	2	1	2	7	20	49
44	44	24	1	3	10	3	22	92
45	45	18	1	2	15	3	18	62
46	46	21	2	1	6	3	17	64
47	47	21	1	4	0	2	18	30
48	48	24	1	1	3	2	17	35
49	49	25	1	2	6	3	12	50
50	50	27	1	3	0	1	24	75
51	51	37	1	4	2	1	19	65
52	52	42	2	1	12	6	24	80
53	53	21	1	2	15	5	15	45
54	54	30	1	2	5	1	19	73
55	55	24	2	3	9	1	18	82
56	56	21	1	4	6	2	17	39
57	57	21	1	1	8	0	23	60
58	58	20	1	3	11	4	18	64
59	59	22	1	2	15	9	22	64
60	60	23	1	4	9	5	18	61
61	61	23	2	1	2	0	18	73
62	62	25	1	3	9	3	12	52
63	63	19	1	4	3	1	13	60
64	64	21	2	4	15	10	16	15
66	66	22	1	4	11	6	12	31
67	67	20	2	3	0	1	12	78
68	68	23	2	1	7	0	22	47
69	69	21	1	2	5	4	23	64
70	70	20	1	3	0	3	16	33
71	71	21	1	4	6	2	12	22
72	72	25	2	1	3	3	15	70
73	73	22	2	2	3	4	14	36
74	74	20	1	4	0	0	24	60
75	75	48	1	2	1	2	13	71
76	76	50	2	3	4	4	15	67
77	77	27	1	1	5	3	14	59
78	78	23	1	4	5	3	20	71
79	79	23	1	2	4	1	13	74
80	80	25	2	3	1	1	10	63
81	81	20	1	1	2	3	10	87
82	82	22	1	4	3	2	16	76
83	83	23	1	2	5	3	16	55
84	84	26	1	3	0	0	17	55
85	85	23	1	1	0	0	9	49
88	88	24	2	2	1	0	12	53
89	89	69	1	4	12	7	22	66
90	90	17	2	3	10	8	19	56
91	91	34	1	3	6	5	20	51
92	92	53	1	1	10	6	21	83
93	93	28	2	1	7	4	19	70
94	94	26	1	2	6	2	23	97
95	95	22	1	3	1	1	23	76
96	96	18	2	1	7	4	18	80
97	97	19	1	4	4	3	12	73
98	98	26	1	4	8	4	18	73
99	99	21	1	4	4	3	16	95
100	100	24	2	2	11	4	15	60
101	101	24	2	1	2	1	15	90
102	102	23	1	3	8	4	13	85
103	103	31	2	1	2	1	23	96
104	104	25	1	3	4	1	18	91
105	105	22	1	2	5	3	12	89
106	106	28	1	4	6	3	13	80
108	108	44	2	2	0	0	21	95
109	109	23	1	2	7	1	17	77
110	110	19	1	3	1	3	20	51
111	111	26	1	1	10	2	16	25
112	112	19	1	4	9	7	22	62
113	113	22	1	2	8	4	21	77
114	114	24	2	3	1	5	24	66
115	115	19	1	1	4	1	15	50
116	116	24	2	4	5	6	15	66
117	117	19	1	4	3	9	13	17
118	118	25	1	2	3	3	10	66
119	119	26	2	3	3	1	18	97
120	120	19	1	1	3	6	22	57
121	121	22	1	4	0	0	24	98
122	122	25	2	2	8	2	19	74
123	123	20	1	3	2	0	15	49
124	124	24	1	1	4	2	12	61
125	125	25	1	4	9	9	15	96
126	126	20	2	2	1	0	20	46
127	127	33	2	3	0	0	14	6
128	128	22	1	1	8	9	24	88
129	129	32	1	1	2	3	25	98
130	130	18	2	2	8	0	23	87
131	131	33	1	2	7	1	24	32
132	132	24	2	3	2	2	15	100
133	133	24	2	3	3	5	9	76
134	134	28	1	1	1	1	21	87
135	135	22	2	2	7	0	24	54
136	136	19	1	3	2	2	15	86
137	137	24	2	4	9	6	12	65
138	138	21	2	1	2	1	23	64
139	139	23	1	2	7	1	25	75
140	140	36	2	3	3	4	13	45
141	141	42	1	4	7	8	15	53
142	142	42	2	1	2	1	21	99
143	143	34	1	2	5	1	21	53
144	144	29	2	3	2	2	14	80
145	145	20	1	1	2	1	24	87
146	146	21	2	2	8	0	24	64
147	147	23	2	3	1	4	16	98
148	148	25	1	1	1	1	23	54
149	149	35	1	2	5	0	19	90
150	150	41	2	3	2	3	12	100
151	151	39	2	4	9	6	16	35
152	152	28	1	4	7	7	14	76
